# Supplementary material for: The Synthesis of α-Hydroxy-Alkylphosphonate Derivatives and Evaluation of Their Cytotoxic Activity
Source: Pharmaceuticals (Basel). 2026 Feb 28;19(3):396. doi: 10.3390/ph19030396 (PMC13029092; doi:10.3390/ph19030396)
Supplement: Supplementary file 1 [file pharmaceuticals-19-00396-s001.zip]

Archive with 1 entries (1 files):
- pharmaceuticals-4147883-supplementary.pdf
